# Supplementary material for: Role of Bacterial Surface Components in the Pathogenicity of Proteus mirabilis in a Murine Model of Catheter-Associated Urinary Tract Infection
Source: Pathogens. 2023 Mar 24;12(4):509. doi: 10.3390/pathogens12040509 (PMC10143806; doi:10.3390/pathogens12040509)
Supplement: Supplementary file 1 [file pathogens-12-00509-s001.zip]

Archive with 1 entries (1 files):
- pathogens-2212176-supplementary.pdf
